# Supplementary material for: Controlling Selenization Equilibrium Enables High-Quality Kesterite Absorbers for Efficient Solar Cells
Source: Nat Commun. 2023 Oct 20;14:6650. doi: 10.1038/s41467-023-42460-7 (PMC10589234; doi:10.1038/s41467-023-42460-7)
Supplement: Supplementary file 4 — Source Data [file 41467_2023_42460_MOESM4_ESM.xlsx]

## Sheet: 2(b)
Raman shift (cm-1)	Intensity (a.u.)
149.504	10.047
151.328	31.1795
153.152	34.7799
154.977	30.8529
156.8	20.8851
158.625	15.3943
160.447	45.3587
162.269	63.2914
164.093	57.7013
165.914	78.5666
167.735	141.4
169.557	199.707
171.377	214.974
173.197	257.21
175.019	340.423
176.838	402.092
178.656	457.726
180.477	536.341
182.295	614.913
184.112	669.45
185.932	711.469
187.749	765.444
189.565	833.885
191.381	882.795
193.199	895.683
195.015	907.032
196.83	965.347
198.645	1020.13
200.461	1037.39
202.275	1060.11
204.089	1055.3
205.902	1025.45
207.717	1034.09
209.53	1087.18
211.342	1108.75
213.154	1087.28
214.966	1084.28
216.779	1089.76
218.59	1124.2
220.401	1184.61
222.211	1200.48
224.021	1192.33
225.83	1213.14
227.641	1238.44
229.45	1245.19
231.258	1250.91
233.066	1257.11
234.874	1272.77
236.682	1300.41
238.489	1332.01
240.295	1349.08
242.104	1343.63
243.91	1323.65
245.715	1287.63
247.52	1269.58
249.325	1266
251.13	1243.4
252.934	1206.26
254.738	1160.6
256.541	1130.4
258.344	1108.67
260.147	1058.42
261.95	993.138
263.752	925.825
265.553	839.481
267.355	750.112
269.156	712.712
270.957	686.785
272.757	630.826
274.557	591.839
276.357	568.825
278.156	548.281
279.955	528.208
281.753	537.105
283.552	562.978
285.349	562.817
287.147	577.633
288.944	590.417
290.741	586.675
292.535	598.896
294.332	591.6
296.127	588.771
297.923	614.918
299.718	626.534
301.513	641.125
303.307	677.685
305.101	718.219
306.895	731.727
308.686	715.198
310.479	751.15
312.272	832.575
314.064	869.471
315.856	878.34
317.648	950.684
319.437	1092.99
321.228	1210.28

## Sheet: 2(c)
Raman shift (cm-1)	Intensity (a.u.)
109.262	146.426
111.094	152.008
112.927	162.081
114.758	168.14
116.591	180.192
118.422	186.73
120.254	188.259
122.086	187.277
123.915	198.28
125.747	209.277
127.575	211.757
129.406	213.232
131.234	198.691
133.061	193.138
134.891	190.58
136.717	183.005
138.546	176.924
140.372	145.328
142.2	106.725
144.026	89.1091
145.853	74.984
147.678	57.3455
149.504	63.1984
151.328	66.038
153.152	52.3675
154.977	55.6883
156.8	64.9959
158.625	90.2965
160.447	140.082
162.269	201.858
164.093	268.627
165.914	356.382
167.735	487.126
169.557	606.362
171.377	673.585
173.197	704.798
175.019	708.504
176.838	706.196
178.656	696.376
180.477	681.551
182.295	696.212
184.112	726.862
185.932	799.006
187.749	948.636
189.565	1148.75
191.381	1410.36
193.199	1726.47
195.015	1933.06
196.83	1841.64
198.645	1523.7
200.461	1190.27
202.275	928.815
204.089	739.854
205.902	627.382
207.717	547.904
209.53	464.413
211.342	432.912
213.154	446.401
214.966	446.381
216.779	432.353
218.59	432.312
220.401	467.263
222.211	502.702
224.021	527.633
225.83	552.552
227.641	581.966
229.45	676.367
231.258	793.758
233.066	859.139
234.874	932.011
236.682	1006.37
238.489	1029.23
240.295	1041.07
242.104	1072.41
243.91	1143.73
245.715	1248.55
247.52	1343.85
249.325	1438.15
251.13	1542.93
252.934	1595.71
254.738	1570.48
256.541	1526.24
258.344	1442.98
260.147	1302.72
261.95	1162.46
263.752	1046.68
265.553	916.388
267.355	746.092
269.156	578.285
270.957	448.47
272.757	362.145
274.557	308.311
276.357	268.968
278.156	222.116
279.955	195.755
281.753	195.884
283.552	166.506
285.349	139.117
287.147	142.72
288.944	140.814
290.741	122.9
292.535	105.473
294.332	94.0412
296.127	63.0988
297.923	40.6491
299.718	67.1899
301.513	94.2222
303.307	81.7451
305.101	59.2597
306.895	60.2658
308.686	55.2604
310.479	29.2489
312.272	28.2292
314.064	50.2
315.856	55.6627
317.648	60.1172
319.437	74.5602
321.228	62.4972

## Sheet: 2(e)
Raman shift (cm-1)	Intensity (a.u.)
149.504	3.67689e-05
151.328	12.2008
153.152	31.9773
154.977	31.3286
156.8	39.2487
158.625	77.7409
160.447	118.796
162.269	160.916
164.093	197.603
165.914	228.846
167.735	293.649
169.557	396.01
171.377	487.424
173.197	580.391
175.019	721.913
176.838	899.98
178.656	1073.59
180.477	1223.76
182.295	1348.46
184.112	1459.71
185.932	1562
187.749	1615.33
189.565	1614.19
191.381	1590.09
193.199	1562.53
195.015	1527.5
196.83	1473.5
198.645	1415.53
200.461	1373.59
202.275	1323.17
204.089	1238.28
205.902	1137.92
207.717	1026.08
209.53	915.758
211.342	836.957
213.154	781.675
214.966	735.412
216.779	672.668
218.59	605.936
220.401	574.719
222.211	556.014
224.021	536.821
225.83	514.638
227.641	496.97
229.45	507.806
231.258	529.649
233.066	543.499
234.874	546.856
236.682	530.718
238.489	519.582
240.295	509.947
242.104	481.822
243.91	455.191
245.715	429.06
247.52	418.928
249.325	421.295
251.13	403.16
252.934	364.52
254.738	330.377
256.541	303.728
258.344	263.074
260.147	221.414
261.95	190.748
263.752	161.073
265.553	139.388
267.355	132.196
269.156	129.493
270.957	128.78
272.757	126.055
274.557	123.32
276.357	113.572
278.156	87.8102
279.955	80.0357
281.753	96.7459
283.552	100.945
285.349	101.125
287.147	107.792
288.944	94.9421
290.741	69.5764
292.535	70.6884
294.332	89.2899
296.127	85.3702
297.923	84.435
299.718	93.4799
301.513	83.5065
303.307	86.5124
305.101	102.499
306.895	98.9666
308.686	96.4084
310.479	117.334
312.272	156.239
314.064	207.622
315.856	270.483
317.648	331.323
319.437	367.136
321.228	385.931

## Sheet: 2(f)
Raman shift (cm-1)	Intensity (a.u.)
111.094	43.7966
112.927	58.3143
114.758	69.8202
116.591	82.8209
118.422	96.3097
120.254	103.292
122.086	118.265
123.915	143.225
125.747	168.182
127.575	184.123
129.406	181.062
131.234	173.986
133.061	184.401
134.891	218.312
136.717	256.709
138.546	276.102
140.372	292.482
142.2	323.856
144.026	325.72
145.853	261.076
147.678	186.921
149.504	155.759
151.328	166.086
153.152	185.405
154.977	188.717
156.8	209.018
158.625	264.814
160.447	347.597
162.269	468.872
164.093	644.641
165.914	877.398
167.735	1117.65
169.557	1309.89
171.377	1455.62
173.197	1523.84
175.019	1461.56
176.838	1297.77
178.656	1139.96
180.477	1058.16
182.295	1025.34
184.112	1043.51
185.932	1167.67
187.749	1393.33
189.565	1769.47
191.381	2625.11
193.199	3856.74
195.015	4620.36
196.83	4478.48
198.645	3738.08
200.461	2906.18
202.275	2231.77
204.089	1716.35
205.902	1339.42
207.717	1052.98
209.53	827.536
211.342	674.082
213.154	613.62
214.966	606.65
216.779	599.673
218.59	575.687
220.401	556.692
222.211	574.689
224.021	601.677
225.83	639.657
227.641	747.632
229.45	947.597
231.258	1207.55
233.066	1464.5
234.874	1638.44
236.682	1668.87
238.489	1574.8
240.295	1407.21
242.104	1221.62
243.91	1084.02
245.715	1005.42
247.52	956.299
249.325	909.176
251.13	842.544
252.934	765.905
254.738	689.757
256.541	607.101
258.344	531.938
260.147	453.767
261.95	378.089
263.752	326.903
265.553	293.707
267.355	266.506
269.156	233.796
270.957	201.579
272.757	167.353
274.557	137.12
276.357	111.38
278.156	85.6309
279.955	71.3749
281.753	71.1105
283.552	68.8401
285.349	55.5601
287.147	48.7742
288.944	46.4798
290.741	41.1784
292.535	37.8662
294.332	32.0505
296.127	33.7254
297.923	33.3943
299.718	23.555
301.513	23.7086
303.307	17.8541
305.101	13.4924
306.895	19.6238
308.686	23.7447
310.479	30.8609
312.272	26.9702
314.064	20.5713
315.856	20.6655
317.648	29.2528
319.437	57.8297
321.228	91.402

## Sheet: 2(g)
Binding Energy (eV)	Intensity (a.u.)
488.24	704
488.14	1355
488.04	1017.9
487.94	320.7
487.84	1014.3
487.74	1899.5
487.64	2205.3
487.54	3275.1
487.44	4227.3
487.34	5183.1
487.24	6136.8
487.14	8979.9
487.04	11617.4
486.94	13265.8
486.84	16052.7
486.74	19365.4
486.64	23608.4
486.54	30283.3
486.44	35825.4
486.34	43294.7
486.24	49829.9
486.14	57217.3
486.04	62107.1
485.94	66875.4
485.84	67219.4
485.74	61685
485.64	55398.3
485.54	48524.7
485.44	39082.3
485.34	30344.7
485.24	23876
485.14	17612.2
485.04	12478.4
484.94	8277.9
484.84	5726.4
484.74	3997.8
484.64	2205.5
484.54	2922.9
484.44	1878.5
484.34	1392.4
484.24	231.9
484.14	63.8
484.04	0
483.94	325.3

## Sheet: 2(h)
Binding Energy (eV)	Intensity (a.u.)
488.5	2713.5
488.45	3346.6
488.4	1928.2
488.35	3059.1
488.3	1664.3
488.25	2534.9
488.2	3211.7
488.15	1331.5
488.1	2083.9
488.05	1769.7
488	3366.7
487.95	4214.9
487.9	6127.7
487.85	5863.5
487.8	6939.4
487.75	6383
487.7	7562.3
487.65	9273.1
487.6	10260.6
487.55	11885.5
487.5	12955.3
487.45	15973.9
487.4	18947.4
487.35	19860.1
487.3	23516.4
487.25	25696.8
487.2	29124.2
487.15	31824.7
487.1	33843.1
487.05	38080.4
487	41794.7
486.95	44034
486.9	47095.4
486.85	50750.8
486.8	54434.2
486.75	58268.6
486.7	60886.9
486.65	64177.1
486.6	67484.2
486.55	66949.2
486.5	69162.1
486.45	72245.7
486.4	75785.9
486.35	77482.7
486.3	79132.1
486.25	80128
486.2	80140.2
486.15	82748.7
486.1	82484.2
486.05	81581.6
486	80767.8
485.95	78404.6
485.9	74479.8
485.85	72009.3
485.8	68525
485.75	65170.6
485.7	61103.1
485.65	57143.3
485.6	52272.1
485.55	46961.6
485.5	42463.7
485.45	37216.5
485.4	32211.9
485.35	28071.9
485.3	25129.6
485.25	22331.6
485.2	19085.4
485.15	16275.1
485.1	13173.5
485.05	10808.9
485	9553.4
484.95	7505.3
484.9	6624.5
484.85	5579.8
484.8	4999.1
484.75	4833.5
484.7	3719.6
484.65	3766
484.6	3891.6
484.55	2508.3
484.5	1647.9
484.45	1341.7
484.4	1998.1
484.35	1097.6
484.3	1045.3
484.25	472.8
484.2	1199.7
484.15	435.2
484.1	0
484.05	1572

## Sheet: 3(a)
SLSG			SG
Voltage (mV)	Current Density(mA/cm2)		Voltage (mV)	Current Density (mA/cm2)
-50.0215	20.4531		-50.0109	33.0904
-43.528	20.2185		-43.5197	33.082
-37.0322	19.986		-37.0239	33.0741
-30.5247	19.7818		-30.5142	33.0625
-24.0215	19.5903		-24.013	33.0519
-17.5325	19.3981		-17.5258	33.0487
-11.0195	19.2199		-11.0128	33.0418
-4.52709	19.0475		-4.52232	33.0508
2.00307	18.8906		1.99115	33.0509
8.51595	18.7366		8.50499	33.0394
15.0089	18.5939		14.9969	33.0407
21.5067	18.4432		21.4933	33.0277
28.0007	18.2975		27.986	33.0121
34.5142	18.1592		34.5023	33.0002
41.0051	18.0263		40.9921	32.9962
47.5054	17.8947		47.4925	32.9841
54.0161	17.756		54.0023	32.9918
60.5091	17.6191		60.4949	32.9867
67.0069	17.4861		66.9951	32.9801
73.4979	17.3479		73.4818	32.9714
80.0143	17.2203		79.9977	32.9639
86.5078	17.1018		86.4931	32.9646
93.0034	16.974		92.9879	32.9522
99.5162	16.8415		99.5008	32.9452
106.012	16.7031		105.995	32.9214
112.504	16.5776		112.488	32.9083
119.005	16.4451		118.988	32.8991
125.513	16.3181		125.498	32.8884
132.011	16.1833		131.995	32.8671
138.506	16.0495		138.492	32.8535
145.012	15.9144		144.999	32.8494
151.513	15.7768		151.497	32.8299
158.004	15.6411		157.988	32.7972
164.502	15.5067		164.484	32.776
171.013	15.3646		170.995	32.7454
177.509	15.2186		177.494	32.713
184.001	15.0768		183.986	32.6781
190.517	14.9225		190.503	32.6528
197.009	14.7665		196.995	32.6101
203.504	14.6193		203.489	32.5761
210	14.4704		209.985	32.5312
216.511	14.3056		216.496	32.4776
223.006	14.1458		222.991	32.4223
229.5	13.9787		229.486	32.3531
236.006	13.7949		236	32.271
242.506	13.6191		242.493	32.1989
249.003	13.435		248.991	32.1189
255.493	13.2487		255.482	32.0234
262.011	13.0464		261.997	31.9151
268.504	12.8403		268.492	31.81
274.999	12.6284		274.987	31.6637
281.511	12.4097		281.5	31.5062
288.006	12.179		287.996	31.3475
294.5	11.9325		294.492	31.1457
300.995	11.6774		300.984	30.9307
307.51	11.4211		307.498	30.6791
314.002	11.151		313.996	30.4173
320.498	10.8658		320.492	30.1269
326.992	10.5661		326.985	29.8073
333.512	10.2582		333.503	29.4607
340	9.938		339.992	29.0611
346.497	9.60296		346.491	28.6302
353.008	9.24223		353.001	28.1461
359.505	8.87119		359.498	27.6262
365.996	8.48604		365.993	27.0493
372.492	8.08208		372.487	26.4332
379.009	7.65646		379.002	25.7652
385.502	7.20996		385.496	25.0589
391.998	6.74873		391.993	24.2919
398.511	6.26292		398.502	23.4691
405.009	5.75419		405.003	22.5877
411.501	5.21565		411.494	21.6424
417.998	4.65427		417.993	20.6422
424.509	4.06712		424.503	19.5685
431.008	3.44587		431.001	18.4368
437.499	2.80286		437.493	17.2422
444.014	2.12375		444.008	15.982
450.511	1.40962		450.503	14.6456
457.002	0.66111		456.998	13.2485
463.502	-0.12817		463.491	11.7818
470.008	-0.96139		470.003	10.24
476.51	-1.82995		476.503	8.61415
483.004	-2.74395		482.996	6.91823
489.518	-3.71206		489.509	5.12696
496.014	-4.72562		496.004	3.25562
502.504	-5.79289		502.499	1.2997
508.998	-6.92023		508.991	-0.74596
515.516	-8.10469		515.506	-2.89691
522.005	-9.34169		521.996	-5.13485
528.503	-10.6422		528.494	-7.48389
535.016	-12.0096		535.006	-9.94558
541.507	-13.4338		541.498	-12.5019
548.007	-14.9233		547.997	-15.1708
554.496	-16.4748		554.487	-17.9534
561.011	-18.0975		561.002	-20.8671
567.503	-19.7805		567.494	-23.8802
573.998	-21.5285		573.99	-27.0152
580.509	-23.344		580.501	-30.2783
587.004	-25.22		586.995	-33.6452
593.495	-27.1581		593.485	-37.1228
599.995	-29.1635		599.987	-40.7019
			599.987	-40.7019

## Sheet: 3(c)
SLSG			SLSG-O
Wavenumber (cm-1)	Transmittance (a.u.)		Wavenumber (cm-1)	Transmittance (a.u.)
1801.44	0.97474		1801.44	0.97068
1800.15	0.9747		1800.15	0.96999
1798.86	0.9773		1798.86	0.97185
1797.58	0.97923		1797.58	0.97305
1796.29	0.97844		1796.29	0.97158
1795.01	0.97469		1795.01	0.96726
1793.72	0.96942		1793.72	0.96165
1792.44	0.96686		1792.44	0.95915
1791.15	0.97127		1791.15	0.96392
1789.86	0.98035		1789.86	0.97334
1788.58	0.9879		1788.58	0.98098
1787.29	0.99091		1787.29	0.98378
1786.01	0.99049		1786.01	0.98284
1784.72	0.98914		1784.72	0.98071
1783.43	0.98793		1783.43	0.97861
1782.15	0.98672		1782.15	0.97656
1780.86	0.98626		1780.86	0.97542
1779.58	0.98753		1779.58	0.97627
1778.29	0.9893		1778.29	0.97785
1777.01	0.98865		1777.01	0.97709
1775.72	0.98371		1775.72	0.97203
1774.43	0.9752		1774.43	0.96333
1773.15	0.96696		1773.15	0.95482
1771.86	0.96446		1771.86	0.95202
1770.58	0.969		1770.58	0.95622
1769.29	0.97694		1769.29	0.9637
1768.01	0.98545		1768.01	0.9716
1766.72	0.99291		1766.72	0.97839
1765.43	0.99694		1765.43	0.98179
1764.15	0.9959		1764.15	0.98028
1762.86	0.99156		1762.86	0.97572
1761.58	0.98836		1761.58	0.97254
1760.29	0.98813		1760.29	0.97234
1759	0.98859		1759	0.97273
1757.72	0.98897		1757.72	0.97291
1756.43	0.99069		1756.43	0.97428
1755.15	0.9927		1755.15	0.97575
1753.86	0.99111		1753.86	0.97344
1752.58	0.98365		1752.58	0.96513
1751.29	0.97259		1751.29	0.95318
1750	0.96436		1750	0.94428
1748.72	0.96368		1748.72	0.94326
1747.43	0.96829		1747.43	0.94778
1746.15	0.97338		1746.15	0.95288
1744.86	0.97685		1744.86	0.95636
1743.57	0.97923		1743.57	0.95861
1742.29	0.98135		1742.29	0.96041
1741	0.98376		1741	0.96229
1739.72	0.98674		1739.72	0.96457
1738.43	0.98885		1738.43	0.96587
1737.15	0.98688		1737.15	0.96311
1735.86	0.97904		1735.86	0.95459
1734.57	0.96913		1734.57	0.94409
1733.29	0.96661		1733.29	0.94118
1732	0.97378		1732	0.94817
1730.72	0.9843		1730.72	0.95866
1729.43	0.99492		1729.43	0.96925
1728.14	1.0044		1728.14	0.97863
1726.86	1.01047		1726.86	0.98445
1725.57	1.0119		1725.57	0.98548
1724.29	1.01029		1724.29	0.98331
1723	1.00768		1723	0.97999
1721.72	1.00328		1721.72	0.97478
1720.43	0.99414		1720.43	0.96481
1719.14	0.97917		1719.14	0.9491
1717.86	0.96413		1717.86	0.93354
1716.57	0.96066		1716.57	0.92985
1715.29	0.97107		1715.29	0.94021
1714	0.98611		1714	0.95519
1712.71	0.99832		1712.71	0.96726
1711.43	1.00509		1711.43	0.97378
1710.14	1.00621		1710.14	0.97454
1708.86	1.00241		1708.86	0.97021
1707.57	0.9954		1707.57	0.96247
1706.29	0.98877		1706.29	0.95492
1705	0.98584		1705	0.95098
1703.71	0.98506		1703.71	0.94931
1702.43	0.98189		1702.43	0.94554
1701.14	0.97469		1701.14	0.93801
1699.86	0.9675		1699.86	0.9306
1698.57	0.96519		1698.57	0.92807
1697.28	0.9685		1697.28	0.93128
1696	0.97847		1696	0.94113
1694.71	0.99316		1694.71	0.95549
1693.43	1.00506		1693.43	0.9668
1692.14	1.00963		1692.14	0.97069
1690.86	1.00801		1690.86	0.96834
1689.57	1.00357		1689.57	0.96318
1688.28	0.99815		1688.28	0.95708
1687	0.9898		1687	0.94829
1685.71	0.97658		1685.71	0.93511
1684.43	0.96477		1684.43	0.92396
1683.14	0.96622		1683.14	0.92625
1681.86	0.97765		1681.86	0.93823
1680.57	0.98911		1680.57	0.95001
1679.28	0.99707		1679.28	0.95823
1678	1.00071		1678	0.96211
1676.71	1		1676.71	0.96173
1675.43	0.99706		1675.43	0.95921
1674.14	0.99416		1674.14	0.9568
1672.85	0.99012		1672.85	0.95331
1671.57	0.9831		1671.57	0.94719
1670.28	0.97647		1670.28	0.94223
1669	0.97759		1669	0.94567
1667.71	0.98603		1667.71	0.95631
1666.43	0.9932		1666.43	0.9652
1665.14	0.99413		1665.14	0.96767
1663.85	0.99002		1663.85	0.96535
1662.57	0.98621		1662.57	0.96369
1661.28	0.98659		1661.28	0.96621
1660	0.98832		1660	0.96974
1658.71	0.98629		1658.71	0.96918
1657.42	0.97795		1657.42	0.96203
1656.14	0.96269		1656.14	0.94779
1654.85	0.94156		1654.85	0.92821
1653.57	0.9244		1653.57	0.91451
1652.28	0.92605		1652.28	0.92052
1651	0.93417		1651	0.93115
1649.71	0.93348		1649.71	0.93158
1648.42	0.9247		1648.42	0.92394
1647.14	0.91747		1647.14	0.91881
1645.85	0.92196		1645.85	0.92619
1644.57	0.93355		1644.57	0.94032
1643.28	0.94211		1643.28	0.9507
1641.99	0.94474		1641.99	0.95473
1640.71	0.9421		1640.71	0.95322
1639.42	0.93463		1639.42	0.94656
1638.14	0.9229		1638.14	0.93545
1636.85	0.91112		1636.85	0.92475
1635.57	0.90912		1635.57	0.92478
1634.28	0.91903		1634.28	0.93701
1632.99	0.92985		1632.99	0.94944
1631.71	0.93489		1631.71	0.95533
1630.42	0.93443		1630.42	0.95527
1629.14	0.93132		1629.14	0.95237
1627.85	0.92865		1627.85	0.94989
1626.56	0.92711		1626.56	0.94846
1625.28	0.92518		1625.28	0.94654
1623.99	0.92345		1623.99	0.94484
1622.71	0.92484		1622.71	0.94639
1621.42	0.92868		1621.42	0.95038
1620.14	0.93026		1620.14	0.95186
1618.85	0.92725		1618.85	0.94846
1617.56	0.92311		1617.56	0.94384
1616.28	0.92516		1616.28	0.94575
1614.99	0.93434		1614.99	0.95511
1613.71	0.94374		1613.71	0.96456
1612.42	0.94903		1612.42	0.96954
1611.13	0.95024		1611.13	0.97019
1609.85	0.94948		1609.85	0.96877
1608.56	0.94919		1608.56	0.9679
1607.28	0.95042		1607.28	0.96872
1605.99	0.95236		1605.99	0.97039
1604.71	0.95397		1604.71	0.9718
1603.42	0.95544		1603.42	0.97314
1602.13	0.95784		1602.13	0.97545
1600.85	0.96136		1600.85	0.97889
1599.56	0.96467		1599.56	0.98202
1598.28	0.96618		1598.28	0.98321
1596.99	0.96567		1596.99	0.98223
1595.7	0.96439		1595.7	0.98046
1594.42	0.96384		1594.42	0.97957
1593.13	0.96451		1593.13	0.98012
1591.85	0.96589		1591.85	0.98157
1590.56	0.96758		1590.56	0.98351
1589.28	0.96956		1589.28	0.98592
1587.99	0.97167		1587.99	0.98854
1586.7	0.97325		1586.7	0.99065
1585.42	0.97376		1585.42	0.99166
1584.13	0.9732		1584.13	0.99157
1582.85	0.97181		1582.85	0.99059
1581.56	0.96925		1581.56	0.98832
1580.28	0.96437		1580.28	0.9835
1578.99	0.95615		1578.99	0.97514
1577.7	0.94614		1577.7	0.96513
1576.42	0.94076		1576.42	0.96055
1575.13	0.94476		1575.13	0.96611
1573.85	0.9514		1573.85	0.97417
1572.56	0.95253		1572.56	0.97619
1571.27	0.94708		1571.27	0.97142
1569.99	0.94		1569.99	0.9653
1568.7	0.93786		1568.7	0.96452
1567.42	0.94038		1567.42	0.96837
1566.13	0.94269		1566.13	0.9717
1564.85	0.94255		1564.85	0.97232
1563.56	0.9394		1563.56	0.96959
1562.27	0.93106		1562.27	0.96113
1560.99	0.91376		1560.99	0.94328
1559.7	0.8894		1559.7	0.91895
1558.42	0.87852		1558.42	0.91024
1557.13	0.88956		1557.13	0.9243
1555.84	0.90327		1555.84	0.94027
1554.56	0.91242		1554.56	0.95116
1553.27	0.91749		1553.27	0.95771
1551.99	0.9191		1551.99	0.96053
1550.7	0.91918		1550.7	0.96172
1549.42	0.92004		1549.42	0.96368
1548.13	0.92018		1548.13	0.96471
1546.84	0.91507		1546.84	0.95996
1545.56	0.90245		1545.56	0.94715
1544.27	0.88495		1544.27	0.92916
1542.99	0.86754		1542.99	0.91131
1541.7	0.85454		1541.7	0.89849
1540.41	0.85413		1540.41	0.9
1539.13	0.8708		1539.13	0.92026
1537.84	0.88949		1537.84	0.94195
1536.56	0.89824		1536.56	0.95222
1535.27	0.89756		1535.27	0.95225
1533.99	0.89385		1533.99	0.94938
1532.7	0.8946		1532.7	0.95162
1531.41	0.89936		1531.41	0.958
1530.13	0.90128		1530.13	0.96093
1528.84	0.89693		1528.84	0.95698
1527.56	0.8884		1527.56	0.9486
1526.27	0.88011		1526.27	0.94058
1524.98	0.87347		1524.98	0.93425
1523.7	0.86627		1523.7	0.92725
1522.41	0.85897		1522.41	0.92045
1521.13	0.85639		1521.13	0.91916
1519.84	0.85897		1519.84	0.92342
1518.56	0.86173		1518.56	0.92756
1517.27	0.86416		1517.27	0.93132
1515.98	0.86971		1515.98	0.93852
1514.7	0.87742		1514.7	0.94788
1513.41	0.88167		1513.41	0.95317
1512.13	0.87836		1512.13	0.94998
1510.84	0.8668		1510.84	0.93758
1509.55	0.84854		1509.55	0.9178
1508.27	0.82977		1508.27	0.89794
1506.98	0.82806		1506.98	0.89808
1505.7	0.85107		1505.7	0.92591
1504.41	0.87505		1504.41	0.95388
1503.13	0.88721		1503.13	0.96801
1501.84	0.88992		1501.84	0.97132
1500.55	0.88677		1500.55	0.96799
1499.27	0.88084		1499.27	0.96153
1497.98	0.87638		1497.98	0.95686
1496.7	0.87784		1496.7	0.95907
1495.41	0.88412		1495.41	0.96682
1494.13	0.88841		1494.13	0.97227
1492.84	0.88533		1492.84	0.9694
1491.55	0.87448		1491.55	0.95796
1490.27	0.86194		1490.27	0.94487
1488.98	0.85818		1488.98	0.94171
1487.7	0.86621		1487.7	0.95155
1486.41	0.87862		1486.41	0.96593
1485.12	0.8883		1485.12	0.97694
1483.84	0.89291		1483.84	0.98214
1482.55	0.89359		1482.55	0.98302
1481.27	0.89275		1481.27	0.98244
1479.98	0.89126		1479.98	0.98141
1478.7	0.88755		1478.7	0.97813
1477.41	0.87997		1477.41	0.97063
1476.12	0.86888		1476.12	0.95923
1474.84	0.85702		1474.84	0.94694
1473.55	0.84989		1473.55	0.93999
1472.27	0.85368		1472.27	0.94528
1470.98	0.86613		1470.98	0.96002
1469.69	0.87766		1469.69	0.97331
1468.41	0.88267		1468.41	0.97899
1467.12	0.88129		1467.12	0.97748
1465.84	0.87721		1465.84	0.97329
1464.55	0.8753		1464.55	0.9721
1463.27	0.87593		1463.27	0.97404
1461.98	0.87409		1461.98	0.97299
1460.69	0.86544		1460.69	0.96393
1459.41	0.84935		1459.41	0.94637
1458.12	0.832		1458.12	0.92771
1456.84	0.82777		1456.84	0.92434
1455.55	0.83951		1455.55	0.93892
1454.26	0.8537		1454.26	0.95586
1452.98	0.863		1452.98	0.96716
1451.69	0.86696		1451.69	0.9726
1450.41	0.86646		1450.41	0.97335
1449.12	0.86339		1449.12	0.97171
1447.84	0.861		1447.84	0.97139
1446.55	0.86162		1446.55	0.97475
1445.26	0.86417		1445.26	0.98011
1443.98	0.86614		1443.98	0.9845
1442.69	0.86637		1442.69	0.98663
1441.41	0.86465		1441.41	0.9862
1440.12	0.86026		1440.12	0.98236
1438.83	0.85246		1438.83	0.97454
1437.55	0.84313		1437.55	0.96541
1436.26	0.83768		1436.26	0.96141
1434.98	0.83835		1434.98	0.96463
1433.69	0.84062		1433.69	0.96941
1432.41	0.8406		1432.41	0.9714
1431.12	0.83865		1431.12	0.97135
1429.83	0.83755		1429.83	0.9725
1428.55	0.83836		1428.55	0.97571
1427.26	0.8386		1427.26	0.97784
1425.98	0.83591		1425.98	0.97628
1424.69	0.83109		1424.69	0.9722
1423.4	0.82641		1423.4	0.96829
1422.12	0.82173		1422.12	0.9643
1420.83	0.81494		1420.83	0.95791
1419.55	0.80714		1419.55	0.95086
1418.26	0.80458		1418.26	0.95059
1416.98	0.80993		1416.98	0.95963
1415.69	0.81779		1415.69	0.97123
1414.4	0.82291		1414.4	0.97927
1413.12	0.82396		1413.12	0.98239
1411.83	0.82241		1411.83	0.98239
1410.55	0.82041		1410.55	0.98182
1409.26	0.81861		1409.26	0.98136
1407.97	0.81602		1407.97	0.97978
1406.69	0.81234		1406.69	0.9768
1405.4	0.80951		1405.4	0.97492
1404.12	0.80936		1404.12	0.97632
1402.83	0.81013		1402.83	0.97867
1401.55	0.80813		1401.55	0.97748
1400.26	0.802		1400.26	0.97133
1398.97	0.79388		1398.97	0.96296
1397.69	0.78709		1397.69	0.95633
1396.4	0.78352		1396.4	0.95372
1395.12	0.78423		1395.12	0.95647
1393.83	0.78924		1393.83	0.96446
1392.55	0.79563		1392.55	0.97377
1391.26	0.79924		1391.26	0.97918
1389.97	0.79819		1389.97	0.97854
1388.69	0.79386		1388.69	0.97388
1387.4	0.79017		1387.4	0.97025
1386.12	0.7901		1386.12	0.97133
1384.83	0.7925		1384.83	0.97552
1383.54	0.79439		1383.54	0.97904
1382.26	0.79441		1382.26	0.98025
1380.97	0.79315		1380.97	0.97994
1379.69	0.79165		1379.69	0.97935
1378.4	0.78994		1378.4	0.97832
1377.12	0.78711		1377.12	0.97562
1375.83	0.7832		1375.83	0.9714
1374.54	0.78045		1374.54	0.96866
1373.26	0.78102		1373.26	0.97028
1371.97	0.7836		1371.97	0.97466
1370.69	0.78523		1370.69	0.97814
1369.4	0.78528		1369.4	0.98002
1368.11	0.78502		1368.11	0.9818
1366.83	0.78441		1366.83	0.98318
1365.54	0.78163		1365.54	0.98162
1364.26	0.77628		1364.26	0.97661
1362.97	0.77149		1362.97	0.97218
1361.69	0.77105		1361.69	0.97307
1360.4	0.77437		1360.4	0.97846
1359.11	0.77767		1359.11	0.98366
1357.83	0.77867		1357.83	0.9861
1356.54	0.7778		1356.54	0.98657
1355.26	0.77658		1355.26	0.98719
1353.97	0.7759		1353.97	0.98907
1352.68	0.77544		1352.68	0.99158
1351.4	0.7744		1351.4	0.99345
1350.11	0.7725		1350.11	0.99411
1348.83	0.77006		1348.83	0.99387
1347.54	0.76749		1347.54	0.99315
1346.26	0.76487		1346.26	0.99208
1344.97	0.76186		1344.97	0.99032
1343.68	0.75755		1343.68	0.98683
1342.4	0.75101		1342.4	0.98063
1341.11	0.74286		1341.11	0.97285
1339.83	0.73611		1339.83	0.96773
1338.54	0.73388		1338.54	0.96916
1337.25	0.73571		1337.25	0.97604
1335.97	0.7383		1335.97	0.98364
1334.68	0.7392		1334.68	0.98861
1333.4	0.73808		1333.4	0.99052
1332.11	0.73578		1332.11	0.99056
1330.83	0.73331		1330.83	0.99023
1329.54	0.73129		1329.54	0.99053
1328.25	0.7297		1328.25	0.99163
1326.97	0.72803		1326.97	0.99299
1325.68	0.72579		1325.68	0.99394
1324.4	0.72267		1324.4	0.99389
1323.11	0.71847		1323.11	0.99234
1321.82	0.71326		1321.82	0.98917
1320.54	0.70765		1320.54	0.98519
1319.25	0.70289		1319.25	0.98211
1317.97	0.69998		1317.97	0.98131
1316.68	0.69868		1316.68	0.9825
1315.4	0.69791		1315.4	0.98426
1314.11	0.69703		1314.11	0.9859
1312.82	0.69625		1312.82	0.98774
1311.54	0.69566		1311.54	0.98985
1310.25	0.69482		1310.25	0.99143
1308.97	0.69342		1308.97	0.99192
1307.68	0.69186		1307.68	0.99177
1306.4	0.69078		1306.4	0.9918
1305.11	0.69048		1305.11	0.99235
1303.82	0.69086		1303.82	0.99325
1302.54	0.69164		1302.54	0.99421
1301.25	0.69255		1301.25	0.99494
1299.97	0.69336		1299.97	0.99515
1298.68	0.69401		1298.68	0.99475
1297.39	0.69469		1297.39	0.99401
1296.11	0.69577		1296.11	0.99339
1294.82	0.69746		1294.82	0.99315
1293.54	0.6997		1293.54	0.99318
1292.25	0.70228		1292.25	0.99317
1290.97	0.70504		1290.97	0.99297
1289.68	0.70796		1289.68	0.99264
1288.39	0.71114		1288.39	0.99248
1287.11	0.71466		1287.11	0.99271
1285.82	0.71836		1285.82	0.99314
1284.54	0.72196		1284.54	0.99334
1283.25	0.72544		1283.25	0.99314
1281.96	0.72907		1281.96	0.9928
1280.68	0.7332		1280.68	0.99277
1279.39	0.73791		1279.39	0.99322
1278.11	0.74296		1278.11	0.99391
1276.82	0.74786		1276.82	0.99436
1275.54	0.75206		1275.54	0.99408
1274.25	0.75528		1274.25	0.99284
1272.96	0.75769		1272.96	0.99099
1271.68	0.75995		1271.68	0.98935
1270.39	0.76272		1270.39	0.9887
1269.11	0.76631		1269.11	0.9893
1267.82	0.77059		1267.82	0.99082
1266.53	0.77526		1266.53	0.99273
1265.25	0.77991		1265.25	0.99448
1263.96	0.784		1263.96	0.99549
1262.68	0.78712		1262.68	0.9954
1261.39	0.78931		1261.39	0.99445
1260.11	0.79101		1260.11	0.99342
1258.82	0.79265		1258.82	0.993
1257.53	0.79438		1257.53	0.99334
1256.25	0.79624		1256.25	0.99427
1254.96	0.79827		1254.96	0.99557
1253.68	0.80048		1253.68	0.99703
1252.39	0.8027		1252.39	0.99831
1251.1	0.80461		1251.1	0.99898
1249.82	0.80595		1249.82	0.9988
1248.53	0.80662		1248.53	0.99781
1247.25	0.80674		1247.25	0.99635
1245.96	0.80658		1245.96	0.99498
1244.68	0.80657		1244.68	0.99432
1243.39	0.80703		1243.39	0.99474
1242.1	0.80803		1242.1	0.99612
1240.82	0.80932		1240.82	0.99792
1239.53	0.81057		1239.53	0.99947
1238.25	0.81152		1238.25	1.00023
1236.96	0.81203		1236.96	1
1235.67	0.81219		1235.67	0.99895
1234.39	0.81222		1234.39	0.99746
1233.1	0.81246		1233.1	0.99614
1231.82	0.81318		1231.82	0.99553
1230.53	0.81447		1230.53	0.99588
1229.25	0.81619		1229.25	0.99705
1227.96	0.81801		1227.96	0.99854
1226.67	0.81963		1226.67	0.99981
1225.39	0.82089		1225.39	1.00046
1224.1	0.8218		1224.1	1.00034
1222.82	0.82244		1222.82	0.99946
1221.53	0.82302		1221.53	0.99809
1220.24	0.82389		1220.24	0.99678
1218.96	0.82542		1218.96	0.99613
1217.67	0.82772		1217.67	0.99646
1216.39	0.83053		1216.39	0.99761
1215.1	0.83332		1215.1	0.99905
1213.82	0.83559		1213.82	1.00021
1212.53	0.8371		1212.53	1.00075
1211.24	0.83784		1211.24	1.00057
1209.96	0.83799		1209.96	0.99974
1208.67	0.83785		1208.67	0.99854
1207.39	0.83782		1207.39	0.99743
1206.1	0.83828		1206.1	0.99691
1204.82	0.83936		1204.82	0.99725
1203.53	0.84087		1203.53	0.99832
1202.24	0.84235		1202.24	0.99969
1200.96	0.8433		1200.96	1.00081
1199.67	0.84339		1199.67	1.00128
1198.39	0.84257		1198.39	1.00096
1197.1	0.84109		1197.1	1.00002
1195.81	0.83936		1195.81	0.99883
1194.53	0.83785		1194.53	0.99786
1193.24	0.83691		1193.24	0.99749
1191.96	0.83665		1191.96	0.99783
1190.67	0.83689		1190.67	0.99871
1189.39	0.83729		1189.39	0.9997
1188.1	0.83754		1188.1	1.00043
1186.81	0.83747		1186.81	1.00066
1185.53	0.83706		1185.53	1.00036
1184.24	0.8364		1184.24	0.99965
1182.96	0.8357		1182.96	0.99877
1181.67	0.83527		1181.67	0.99808
1180.38	0.83535		1180.38	0.99787
1179.1	0.83598		1179.1	0.99822
1177.81	0.83689		1177.81	0.99887
1176.53	0.83778		1176.53	0.99946
1175.24	0.83847		1175.24	0.99973
1173.96	0.839		1173.96	0.99962
1172.67	0.83948		1172.67	0.99921
1171.38	0.84004		1171.38	0.9986
1170.1	0.84086		1170.1	0.99799
1168.81	0.84215		1168.81	0.99766
1167.53	0.84399		1167.53	0.99778
1166.24	0.84625		1166.24	0.99829
1164.95	0.84858		1164.95	0.99895
1163.67	0.85062		1163.67	0.99943
1162.38	0.85216		1162.38	0.99951
1161.1	0.85317		1161.1	0.99911
1159.81	0.8539		1159.81	0.99838
1158.53	0.85477		1158.53	0.9976
1157.24	0.85618		1157.24	0.99709
1155.95	0.85842		1155.95	0.99706
1154.67	0.86147		1154.67	0.99754
1153.38	0.86503		1153.38	0.99832
1152.1	0.86857		1152.1	0.99905
1150.81	0.87159		1150.81	0.99941
1149.52	0.87377		1149.52	0.99922
1148.24	0.8751		1148.24	0.99853
1146.95	0.87588		1146.95	0.99761
1145.67	0.8766		1145.67	0.99684
1144.38	0.87777		1144.38	0.99655
1143.1	0.87975		1143.1	0.99689
1141.81	0.88262		1141.81	0.99773
1140.52	0.88612		1140.52	0.99872
1139.24	0.88976		1139.24	0.9994
1137.95	0.89299		1137.95	0.99948
1136.67	0.89543		1136.67	0.99889
1135.38	0.89697		1135.38	0.99784
1134.09	0.89778		1134.09	0.99666
1132.81	0.89822		1132.81	0.9957
1131.52	0.89881		1131.52	0.99529
1130.24	0.90001		1130.24	0.99561
1128.95	0.90204		1128.95	0.9966
1127.67	0.90477		1127.67	0.99784
1126.38	0.90778		1126.38	0.99881
1125.09	0.91064		1125.09	0.99906
1123.81	0.91302		1123.81	0.99848
1122.52	0.9148		1122.52	0.99725
1121.24	0.91606		1121.24	0.99583
1119.95	0.91702		1119.95	0.99475
1118.67	0.91793		1118.67	0.99438
1117.38	0.91901		1117.38	0.99481
1116.09	0.9204		1116.09	0.99584
1114.81	0.92206		1114.81	0.99702
1113.52	0.92384		1113.52	0.99783
1112.24	0.92554		1112.24	0.99783
1110.95	0.92702		1110.95	0.99688
1109.66	0.92825		1109.66	0.99515
1108.38	0.92932		1108.38	0.99308
1107.09	0.93042		1107.09	0.9912
1105.81	0.93168		1105.81	0.98989
1104.52	0.93312		1104.52	0.98921
1103.24	0.93463		1103.24	0.98892
1101.95	0.93599		1101.95	0.98855
1100.66	0.93701		1100.66	0.98759
1099.38	0.93761		1099.38	0.98566
1098.09	0.93788		1098.09	0.98267
1096.81	0.93802		1096.81	0.97891
1095.52	0.93833		1095.52	0.97493
1094.23	0.93906		1094.23	0.97142
1092.95	0.94035		1092.95	0.96894
1091.66	0.9421		1091.66	0.96779
1090.38	0.94403		1090.38	0.96793
1089.09	0.94573		1089.09	0.969
1087.81	0.94685		1087.81	0.97043
1086.52	0.94726		1086.52	0.97172
1085.23	0.94705		1085.23	0.97254
1083.95	0.9465		1083.95	0.9729
1082.66	0.94603		1082.66	0.97304
1081.38	0.94599		1081.38	0.97334
1080.09	0.94661		1080.09	0.9741
1078.8	0.94789		1078.8	0.97546
1077.52	0.94963		1077.52	0.97734
1076.23	0.95146		1076.23	0.97943
1074.95	0.953		1074.95	0.9814
1073.66	0.95397		1073.66	0.98292
1072.38	0.95427		1072.38	0.98382
1071.09	0.95402		1071.09	0.98405
1069.8	0.95349		1069.8	0.98373
1068.52	0.953		1068.52	0.98307
1067.23	0.95287		1067.23	0.98233
1065.95	0.95326		1065.95	0.98171
1064.66	0.95416		1064.66	0.98121
1063.37	0.95539		1063.37	0.98059
1062.09	0.95668		1062.09	0.97942
1060.8	0.95781		1060.8	0.97727
1059.52	0.95859		1059.52	0.9738
1058.23	0.95892		1058.23	0.96888
1056.95	0.95887		1056.95	0.96275
1055.66	0.95857		1055.66	0.95597
1054.37	0.9582		1054.37	0.94938
1053.09	0.95784		1053.09	0.94381
1051.8	0.95759		1051.8	0.93996
1050.52	0.95757		1050.52	0.93821
1049.23	0.95788		1049.23	0.93859
1047.94	0.95853		1047.94	0.94081
1046.66	0.95942		1046.66	0.94435
1045.37	0.96035		1045.37	0.94863
1044.09	0.96113		1044.09	0.95313
1042.8	0.96161		1042.8	0.95747
1041.52	0.96172		1041.52	0.96144
1040.23	0.96146		1040.23	0.96504
1038.94	0.96091		1038.94	0.96841
1037.66	0.96024		1037.66	0.97172
1036.37	0.95965		1036.37	0.97508
1035.09	0.95936		1035.09	0.97847
1033.8	0.95955		1033.8	0.98174
1032.52	0.96021		1032.52	0.98469
1031.23	0.96122		1031.23	0.98713
1029.94	0.96232		1029.94	0.9889
1028.66	0.96324		1028.66	0.98994
1027.37	0.96374		1027.37	0.99037
1026.09	0.96373		1026.09	0.99046
1024.8	0.96325		1024.8	0.99054
1023.51	0.96245		1023.51	0.99093
1022.23	0.9616		1022.23	0.99179
1020.94	0.96096		1020.94	0.9931
1019.66	0.96072		1019.66	0.99461
1018.37	0.96096		1018.37	0.99596
1017.09	0.96161		1017.09	0.99683
1015.8	0.96248		1015.8	0.99702
1014.51	0.96332		1014.51	0.99656
1013.23	0.96395		1013.23	0.9957
1011.94	0.96426		1011.94	0.99486
1010.66	0.96428		1010.66	0.9944
1009.37	0.96408		1009.37	0.9946
1008.08	0.96382		1008.08	0.99547
1006.8	0.96364		1006.8	0.99681
1005.51	0.96358		1005.51	0.99819
1004.23	0.96365		1004.23	0.99919
1002.94	0.96385		1002.94	0.99946
1001.66	0.96421		1001.66	0.99896
1000.37	0.96479		1000.37	0.99791
999.084	0.96561		999.084	0.99672
997.798	0.9666		997.798	0.99587
996.512	0.96763		996.512	0.99572
995.226	0.96852		995.226	0.99638
993.94	0.96909		993.94	0.99763
992.655	0.96922		992.655	0.99904
991.369	0.96893		991.369	1.00011
990.083	0.96838		990.083	1.0005
988.797	0.96785		988.797	1.00007
987.511	0.96765		987.511	0.99904
986.225	0.9681		986.225	0.99783
984.94	0.96932		984.94	0.99692
983.654	0.97116		983.654	0.99666
982.368	0.97324		982.368	0.99716
981.082	0.97507		981.082	0.99823
979.796	0.9762		979.796	0.99947
978.51	0.9764		978.51	1.0004
977.225	0.97573		977.225	1.0007
975.939	0.97459		975.939	1.00031
974.653	0.97358		974.653	0.99942
973.367	0.9732		973.367	0.99838
972.081	0.97375		972.081	0.99758
970.796	0.97523		970.796	0.99732
969.51	0.97735		969.51	0.99769
968.224	0.97963		968.224	0.99852
966.938	0.98149		966.938	0.99947
965.652	0.98247		965.652	1.00017
964.366	0.98242		964.366	1.00035
963.081	0.98155		963.081	1
961.795	0.98038		961.795	0.99938
960.509	0.97949		960.509	0.99872
959.223	0.97934		959.223	0.99828
957.937	0.9801		957.937	0.99824
956.652	0.98162		956.652	0.9986
955.366	0.9835		955.366	0.99919
954.08	0.9852		954.08	0.99978
952.794	0.9863		952.794	1.0001
951.508	0.98662		951.508	1.00003
950.222	0.98626		950.222	0.99962
948.937	0.98561		948.937	0.99908
947.651	0.98514		947.651	0.99865
946.365	0.98517		946.365	0.99853
945.079	0.98577		945.079	0.99872
943.793	0.98673		943.793	0.99903
942.507	0.98769		942.507	0.99924
941.222	0.98834		941.222	0.99916
939.936	0.98854		939.936	0.99876
938.65	0.98839		938.65	0.99816
937.364	0.98813		937.364	0.99758
936.078	0.98806		936.078	0.99724
934.793	0.9884		934.793	0.99729
933.507	0.98917		933.507	0.99771
932.221	0.99021		932.221	0.99833
930.935	0.99119		930.935	0.99885
929.649	0.99176		929.649	0.99898
928.363	0.99166		928.363	0.99858
927.078	0.9909		927.078	0.99775
925.792	0.98981		925.792	0.99681
924.506	0.98888		924.506	0.99613
923.22	0.98864		923.22	0.99602
921.934	0.98933		921.934	0.99657
920.648	0.99085		920.648	0.99762
919.363	0.99281		919.363	0.99882
918.077	0.99458		918.077	0.99967
916.791	0.99557		916.791	0.99978
915.505	0.99543		915.505	0.999
914.219	0.99424		914.219	0.99757
912.934	0.99245		912.934	0.99599
911.648	0.99072		911.648	0.99488
910.362	0.98974		910.362	0.99469
909.076	0.98995		909.076	0.9955
907.79	0.99138		907.79	0.99704
906.504	0.99357		906.504	0.99867
905.219	0.9958		905.219	0.99972
903.933	0.9973		903.933	0.9997
902.647	0.99759		902.647	0.9985
901.361	0.99664		901.361	0.99647
900.075	0.99487		900.075	0.99429
898.79	0.99302		898.79	0.99271

## Sheet: 3(f)
SLSG-O			SLSG
Time (μs)	Intensity (a.u.)		Time (μs)	Intensity (a.u.)
-0.216	0.07925		-0.208	-0.02732
-0.192	0.09513		-0.192	0.0131
-0.168	0.07131		-0.176	0.0221
-0.144	0.00778		-0.16	0.00863
-0.12	0.00778		-0.144	0.00414
-0.096	-0.01604		-0.128	0.03101
-0.072	-0.000158834		-0.112	0.00857
-0.048	0.03955		-0.096	0.00411
-0.024	0.03161		-0.08	0.00863
-3.7835e-07	0.03955		-0.064	-0.0272
0.024	0.07925		-0.048	-0.05413
0.048	0.34131		-0.032	-0.04967
0.072	0.74631		-0.016	-0.05416
0.096	1.37366		1.4e-07	-0.0587
0.12	1.93748		0.016	0.01747
0.144	2.52512		0.032	-0.00943
0.168	2.91423		0.048	-0.53438
0.192	3.14453		0.064	-1.23443
0.216	3.17629		0.08	-1.80414
0.24	3.24776		0.096	-2.24366
0.264	3.24776		0.112	-1.96555
0.288	3.30335		0.128	-1.08171
0.312	3.24776		0.144	-0.03176
0.336	3.23982		0.16	0.79813
0.36	3.18423		0.176	1.44402
0.384	3.16041		0.192	1.41712
0.408	3.02541		0.208	1.30941
0.432	3.081		0.224	1.19268
0.456	3.00159		0.24	1.11644
0.48	2.9857		0.256	1.04915
0.504	2.89835		0.272	0.99979
0.528	2.92218		0.288	0.94597
0.552	2.76335		0.304	0.87875
0.576	2.78718		0.32	0.85181
0.6	2.69188		0.336	0.84731
0.624	2.69188		0.352	0.79796
0.648	2.61247		0.368	0.76654
0.672	2.61247		0.384	0.76203
0.696	2.46159		0.4	0.73961
0.72	2.49335		0.416	0.70374
0.744	2.37424		0.432	0.73961
0.768	2.30277		0.448	0.7351
0.792	2.18365		0.464	0.72165
0.816	2.19159		0.48	0.73958
0.84	2.0963		0.496	0.7171
0.864	2.06453		0.512	0.6857
0.888	2.001		0.528	0.6543
0.912	2.02483		0.544	0.6453
0.936	1.95336		0.56	0.63635
0.96	1.92159		0.576	0.61844
0.984	1.9613		0.592	0.64535
1.008	1.94542		0.608	0.62746
1.032	1.87395		0.624	0.55123
1.056	1.87395		0.64	0.54674
1.08	1.75483		0.656	0.57363
1.104	1.66748		0.672	0.5557
1.128	1.61983		0.688	0.58709
1.152	1.60395		0.704	0.69029
1.176	1.53248		0.72	0.66335
1.2	1.5563		0.736	0.65442
1.224	1.50071		0.752	0.6634
1.248	1.50865		0.768	0.64993
1.272	1.44513		0.784	0.59601
1.296	1.44513		0.8	0.62294
1.32	1.36571		0.816	0.61844
1.344	1.36571		0.832	0.58707
1.368	1.34189		0.848	0.58257
1.392	1.40542		0.864	0.56469
1.416	1.39748		0.88	0.53781
1.44	1.38954		0.896	0.50637
1.464	1.31807		0.912	0.44804
1.488	1.22277		0.928	0.3853
1.512	1.1513		0.944	0.38074
1.536	1.11954		0.96	0.39864
1.56	1.11954		0.976	0.38975
1.584	1.13542		0.992	0.43908
1.608	1.13542		1.008	0.47495
1.632	1.14336		1.024	0.4885
1.656	1.10366		1.04	0.47058
1.68	1.06395		1.056	0.50645
1.704	1.03219		1.072	0.48405
1.728	0.98454		1.088	0.49305
1.752	0.88925		1.104	0.47954
1.776	0.82572		1.12	0.48855
1.8	0.79395		1.136	0.44366
1.824	0.77807		1.152	0.45713
1.848	0.77807		1.168	0.45707
1.872	0.79395		1.184	0.4571
1.896	0.80984		1.2	0.39424
1.92	0.84954		1.216	0.41667
1.944	0.80189		1.232	0.35828
1.968	0.81778		1.248	0.3718
1.992	0.78601		1.264	0.38077
2.016	0.76219		1.28	0.42568
2.04	0.72248		1.296	0.40771
2.064	0.69866		1.312	0.49301
2.088	0.65895		1.328	0.45263
2.112	0.63513		1.344	0.46604
2.136	0.5716		1.36	0.43008
2.16	0.5319		1.376	0.43459
2.184	0.51601		1.392	0.37176
2.208	0.52396		1.408	0.37173
2.232	0.49219		1.424	0.35831
2.256	0.56366		1.44	0.37629
2.28	0.5716		1.456	0.40318
2.304	0.60337		1.472	0.39419
2.328	0.56366		1.488	0.39869
2.352	0.57954		1.504	0.37176
2.376	0.48425		1.52	0.34484
2.4	0.48425		1.536	0.32692
2.424	0.47631		1.552	0.32246
2.448	0.42866		1.568	0.32247
2.472	0.3969		1.584	0.33146
2.496	0.42866		1.6	0.37639
2.52	0.38896		1.616	0.34948
2.544	0.31749		1.632	0.34495
2.568	0.34131		1.648	0.34497
2.592	0.41278		1.664	0.32702
2.616	0.41278		1.68	0.26865
2.64	0.3969		1.696	0.25077
2.664	0.41278		1.712	0.21939
2.688	0.42072		1.728	0.16108
2.712	0.30955		1.744	0.15211
2.736	0.26984		1.76	0.1746
2.76	0.23807		1.776	0.17903
2.784	0.23013		1.792	0.2105
2.808	0.15866		1.808	0.27328
2.832	0.21425		1.824	0.27777
2.856	0.21425		1.84	0.26427
2.88	0.25396		1.856	0.30015
2.904	0.22219		1.872	0.30011
2.928	0.33337		1.888	0.27766
2.952	0.27778		1.904	0.3091
2.976	0.32543		1.92	0.32255
3	0.30955		1.936	0.32257
3.024	0.34131		1.952	0.33597
3.048	0.2619		1.968	0.36292
3.072	0.34925		1.984	0.37187
3.096	0.24602		2	0.38531
3.12	0.26984		2.016	0.35836
3.144	0.23807		2.032	0.35834
3.168	0.23013		2.048	0.309
3.192	0.10308		2.064	0.24616
3.216	0.14278		2.08	0.20581
3.24	0.15866		2.096	0.17889
3.264	0.20631		2.112	0.17447
3.288	0.19837		2.128	0.25074
3.312	0.24602		2.144	0.32698
3.336	0.25396		2.16	0.38981
3.36	0.22219		2.176	0.42574
3.384	0.15072		2.192	0.43024
3.408	0.1666		2.208	0.36746
3.432	0.21425		2.224	0.33161
3.456	0.30955		2.24	0.33157
3.48	0.30955		2.256	0.35397
3.504	0.34131		2.272	0.37184
3.528	0.27778		2.288	0.37628
3.552	0.24602		2.304	0.37624
3.576	0.17455		2.32	0.31345
3.6	0.14278		2.336	0.30896
3.624	0.13484		2.352	0.26414
3.648	0.19043		2.368	0.27763
3.672	0.19043		2.384	0.25077
3.696	0.21425		2.4	0.27768
3.72	0.20631		2.416	0.20148
3.744	0.1666		2.432	0.22391
3.768	0.10308		2.448	0.16113
3.792	0.1269		2.464	0.15212
3.816	0.06337		2.48	0.11179
3.84	0.07131		2.496	0.14766
3.864	0.11102		2.512	0.08936
3.888	0.15072		2.528	0.12972
3.912	0.09513		2.544	0.09833
3.936	0.11896		2.56	0.15212
3.96	0.11896		2.576	0.12076
3.984	0.1269		2.592	0.18805
4.008	0.15866		2.608	0.17457
4.032	0.14278		2.624	0.20149
4.056	0.13484		2.64	0.12968
4.08	0.11896		2.656	0.19245
4.104	0.1269		2.672	0.13857
4.128	0.11102		2.688	0.18343
4.152	0.07925		2.704	0.23727
4.176	0.10308		2.72	0.30465
4.2	0.11102		2.736	0.30463
4.224	0.05543		2.752	0.39437
4.248	-0.000158858		2.768	0.3585
4.272	0.07131		2.784	0.34952
4.296	0.03161		2.8	0.28667
4.32	0.07131		2.816	0.28664
4.344	0.10308		2.832	0.19695
4.368	0.09513		2.848	0.21492
4.392	0.04749		2.864	0.19247
4.416	0.05543		2.88	0.26421
4.44	0.01572		2.896	0.25074
4.464	0.01572		2.912	0.27761
4.488	0.10308		2.928	0.24619
4.512	0.11102		2.944	0.27758
4.536	0.11102		2.96	0.23725
4.56	0.09513		2.976	0.20589
4.584	0.07925		2.992	0.17898
4.608	0.07925		3.008	0.18794
4.632	0.08719		3.024	0.15204
4.656	0.11102		3.04	0.12968
4.68	0.09513		3.056	0.16107
4.704	0.11102		3.072	0.21495
4.728	0.07131		3.088	0.23739
4.752	0.03955		3.104	0.21496
4.776	-0.01604		3.12	0.25526
4.8	0.00778		3.136	0.24637
4.824	0.05543		3.152	0.21938
4.848	0.09513		3.168	0.1745
4.872	0.09513		3.184	0.21044
4.896	0.10308		3.2	0.15211
4.92	0.07131		3.216	0.161
4.944	0.01572		3.232	0.13414
4.968	0.00778		3.248	0.11168
4.992	0.11102		3.264	0.10267
5.016	0.11896		3.28	0.09819
			3.296	0.09368
			3.312	0.09813
			3.328	0.12059
			3.344	0.07127
			3.36	0.09368
			3.376	0.08474
			3.392	0.09824
			3.408	0.12069
			3.424	0.16553
			3.44	0.17004
			3.456	0.14766
			3.472	0.12971
			3.488	0.1028
			3.504	0.1163
			3.52	0.12531
			3.536	0.0939
			3.552	0.11633
			3.568	0.14319
			3.584	0.12076
			3.6	0.04001
			3.616	0.14315
			3.632	0.11171
			3.648	0.12971
			3.664	0.12968
			3.68	0.24179
			3.696	0.15655
			3.712	0.21034
			3.728	0.1654
			3.744	0.16984
			3.76	0.10703
			3.776	0.10703
			3.792	0.08912
			3.808	0.10714
			3.824	0.08475
			3.84	0.12517
			3.856	0.12518
			3.872	0.14764
			3.888	0.15212
			3.904	0.18801
			3.92	0.22832
			3.936	0.27768
			3.952	0.28216
			3.968	0.27768
			3.984	0.28665
			4	0.21943
			4.016	0.21492
			4.032	0.18799
			4.048	0.2104
			4.064	0.18353
			4.08	0.16107
			4.096	0.14764
			4.112	0.08931
			4.128	0.03553
			4.144	0.00858
			4.16	0.03997
			4.176	0.04887
			4.192	0.11617
			4.208	0.16097
			4.224	0.18788
			4.24	0.19241
			4.256	0.17449
			4.272	0.1207
			4.288	0.11176
			4.304	0.02207
			4.32	0.01756
			4.336	-0.03176
			4.352	-0.00937
			4.368	-0.04075
			4.384	0.00855
			4.4	0.03095
			4.416	0.07132
			4.432	0.07579
			4.448	0.07576
			4.464	0.09824
			4.48	0.1028
			4.496	0.09387
			4.512	0.17012
			4.528	0.18357
			4.544	0.30012
			4.56	0.24179
			4.576	0.30455
			4.592	0.24176
			4.608	0.23279
			4.624	0.12518
			4.64	0.14761
			4.656	0.06685
			4.672	0.06687
			4.688	0.06237
			4.704	0.0848
			4.72	0.07132
			4.736	0.1252
			4.752	0.07586
			4.768	0.07592
			4.784	0.05346
			4.8	0.07141
			4.816	0.02653
			4.832	-0.0049
			4.848	-0.00496
			4.864	-0.03184
			4.88	-0.04976
			4.896	-0.07221
			4.912	-0.00489
			4.928	0.04447
			4.944	0.06237
			4.96	0.06682
			4.976	0.11614
			4.992	0.13411
			5.008	0.07586
			5.024	0.04896

## Sheet: 4(h)
Votage (mV)	Current Density (mA/cm2)
-46.1754	36.047
-40.2584	36.0344
-33.9569	36.021
-27.2155	36.0067
-20.0784	35.9915
-12.7151	35.9759
-5.26977	35.9601
1.98197	35.9447
52.3767	35.8376
56.3536	35.8291
60.335	35.8206
64.4332	35.8119
68.5985	35.8031
72.8914	35.794
77.3507	35.7845
81.9808	35.7746
86.9162	35.7641
91.8509	35.7537
97.0488	35.7426
102.18	35.7317
107.237	35.721
112.075	35.7107
116.636	35.701
120.543	35.6968
105.999	35.7236
112.489	35.7098
118.989	35.696
125.498	35.6996
131.995	35.7066
138.493	35.6825
144.998	35.6686
151.497	35.6819
157.988	35.6736
164.485	35.6563
170.997	35.6624
177.493	35.653
183.986	35.6489
190.503	35.6061
196.993	35.5865
203.489	35.5541
209.983	35.5328
216.496	35.5508
222.992	35.5157
229.485	35.5022
235.994	35.5165
242.493	35.4941
248.991	35.4787
255.481	35.4415
261.998	35.4257
268.492	35.412
274.988	35.3701
281.501	35.3379
287.996	35.3248
294.489	35.3185
300.984	35.2764
307.499	35.2433
313.996	35.2001
320.492	35.1377
326.986	35.0823
333.504	35.0371
339.993	34.9588
346.491	34.8633
353.002	34.7717
359.499	34.6505
365.988	34.5528
372.487	34.4237
379.001	34.2628
385.498	34.0604
391.991	33.8447
398.502	33.5906
405.001	33.2815
411.493	32.9419
417.99	32.5357
424.501	32.0461
430.997	31.5067
437.49	30.9072
444.005	30.2135
450.5	29.3991
456.995	28.4504
463.49	27.3714
470.001	26.1713
476.503	24.801
482.996	23.3032
489.509	21.5915
496.003	19.7166
502.498	17.6751
508.992	15.425
515.505	12.9771
521.995	10.3067
528.492	7.42644
535.005	4.31784
541.497	1.00983
547.997	-2.54061
554.486	-6.31165
561.001	-10.3143
567.494	-14.5344
573.988	-18.9944
580.499	-23.6808
586.993	-28.6058
593.485	-33.7537
599.984	-39.1358

[truncated: 1 more sheets: 4(i)]
